# Supplementary material for: Sea Urchin-like Magnetic Microbeads-Based Electrochemical Biosensor for Highly Sensitive Detection of Metabolites
Source: Biosensors (Basel). 2025 Apr 2;15(4):225. doi: 10.3390/bios15040225 (PMC12025299; doi:10.3390/bios15040225)
Supplement: Supplementary file 1 [file biosensors-15-00225-s001.zip]

Archive with 1 entries (1 files):
- biosensors-3507091-supplementary.pdf
